# Supplementary material for: Enhancing immunotherapy through PD‐L1 upregulation: the promising combination of anti‐PD‐L1 plus mTOR inhibitors
Source: Mol Oncol. 2024 Sep 11;19(1):151–72. doi: 10.1002/1878-0261.13699 (PMC11705730; doi:10.1002/1878-0261.13699)
Supplement: Supplementary file 1 — Fig. S1. Characterization of the expression of PD‐L1 in bladder cancer cells. Fig. S2. Effects of TAK‐228 alone or in combination on PD‐L1 in cells and/or in ex vivo cells derived xenografts. Fig. S3. Mechanism of PD‐L1 regulation by mTOR inhibitors. Fig. S4. Expression of IFNGR1 in bladder cancer cells. Fig. S5. Analysis of the activation of CD8+ T cells in PBMC. Fig. S6. Co‐culture experiments with PBMC and tumor cells. Table S1. Oligonucleotide sequence of primers used for qRT‐PCR. Table S2. Effect of TAK‐228 in patient‐derived explants (PDE) treated ex vivo. Clinical information and results of the IHC staining of PD‐L1. [file MOL2-19-151-s001.zip]

Archive with 2 entries (2 files):
- MOL2_13699-Legends.docx
- mol213699-sup-0001-Supinfo.pdf
